# Supplementary material for: Barriers to care and the need for dental educational materials for the Lowe syndrome community: a survey of dentists
Source: PeerJ. 2025 Oct 8;13:e20174. doi: 10.7717/peerj.20174 (PMC12515000; doi:10.7717/peerj.20174)
Supplement: Supplemental Information 2 — A survey with descriptive statistics, including frequencies and percentages, summarizing responses. It contains metadata about data cleaning (e.g., removing invalid responses, such as participants not consenting or not being in the U.S.), resulting in a final sample size of 73 valid participants. The dataset includes columns for frequencies, percentages, valid percentages, and cumulative percentages, likely used to describe survey consent and other demographic or response variables. [file peerj-13-20174-s002.csv]

Start Date	End Date	Response Type	Progress	Duration (in seconds)	Finished	Recorded Date	Response ID	Distribution Channel	User Language	Consent	Are you in the U.S. at the time of completing the survey?	Are you 18 years old or older?	What is your ethnicity?	What is your race? - Selected Choice	What is your race? - Other: _________ - Text	What is your dental specialty?	Where do you practice dentistry?	How many years of dental experience do you have, excluding student/resident experience?	How many days per week do you currently see patients?	How many patients do you currently see per week? - 1-20 patients	How many patients do you currently see per week? - 21-30 patients	How many patients do you currently see per week? - 31-40 patients	How many patients do you currently see per week? - 41-50 patients	How many patients do you currently see per week? - 51+ patients	Lowe syndrome is an uncommon condition that affects the brain, kidneys, and eyes and occurs almost exclusively in male individuals. What is your opinion regarding the ease or difficulty for a person with Lowe syndrome to locate a dentist?	Which of the reasons below align with why you may not be able to treat a person with Lowe syndrome? (Select all that apply) - Selected Choice - Do not have experience in treating children with special needs	Which of the reasons below align with why you may not be able to treat a person with Lowe syndrome? (Select all that apply) - Selected Choice - Do not accept medical assistance, like Medicaid/Medicare	Which of the reasons below align with why you may not be able to treat a person with Lowe syndrome? (Select all that apply) - Selected Choice - Requires a multidisciplinary approach	Which of the reasons below align with why you may not be able to treat a person with Lowe syndrome? (Select all that apply) - Selected Choice - Dental office not properly equipped	Which of the reasons below align with why you may not be able to treat a person with Lowe syndrome? (Select all that apply) - Selected Choice - Other: Please explain _________	Which of the reasons below align with why you may not be able to treat a person with Lowe syndrome? (Select all that apply) - Selected Choice - None of the above reasons	Sum_AH_to_AL	Which of the reasons below align with why you may not be able to treat a person with Lowe syndrome? (Select all that apply) - Other: Please explain _________ - Text	Do you treat any patients with special needs / intellectual and developmental disabilities (IDDs)? Approximately how many patients per week with IDDs?	In the next section of the survey, please provide your level of agreement with the following statements about potential educational materials to be given to patients with Lowe syndrome and their caregivers.I feel there is a need for more educational materials to help patients with Lowe syndrome in the dental setting.	I feel there is a need for more educational materials to help patients with IDDs in general in the dental setting.	I feel that the following types of educational materials would be helpful for individuals with Lowe syndrome. (Select all that apply) - Website/Mobile app	I feel that the following types of educational materials would be helpful for individuals with Lowe syndrome. (Select all that apply) - Introductory dental video	I feel that the following types of educational materials would be helpful for individuals with Lowe syndrome. (Select all that apply) - Pamphlets with oral hygiene instructions	I feel that the following types of educational materials would be helpful for individuals with Lowe syndrome. (Select all that apply) - Media channels (e.g., TikTok/Instagram/YouTube)	I feel that the following types of educational materials would be helpful for individuals with Lowe syndrome. (Select all that apply) - Podcasts featuring dental experts	I feel that the following types of educational materials would be helpful for individuals with Lowe syndrome. (Select all that apply) - Focus groups	I feel that it would be helpful to include a toothbrushing timer with a cartoon animation (similar to the Brush Hero phone app) on the Website/Mobile app.	I feel that it would be helpful to include an access to care map/animation (similar to the ADA’s Find A Dentist feature) on the website/mobile app.	I feel that it would be helpful to include a video showing the tell-show-do method on the website/mobile app.	I feel that video instructions would be helpful in simulating the dental experience for patients with Lowe syndrome.	I feel that pamphlets answering frequently asked questions would be helpful for patients with Lowe syndrome.	Have you treated a patient with Lowe syndrome?	Approximately how many patients with Lowe syndrome have you treated in the last 6 months?
9/26/23 16:24	9/26/23 16:27	0	100	168	1	9/26/23 16:27	R_so4bvebH56SydB7	anonymous	EN	1	1	1	2	4		2	43	3	1							0	0	0	0	1	0	1	not currently practicing clinical dentistry - applying to OMR school	6	1	2	0	1	1	0	1	0	2	2	2	2	2	3
9/26/23 16:32	9/26/23 16:35	0	100	190	1	9/26/23 16:35	R_1r6UsIUMpHd4xq5	anonymous	EN	1	1	1	2	1		2	51	5	1							0	0	0	0	1	0	1	retired, but I would treat if I were still working	6	1	1	1	1	1	0	0	0	2	2	2	2	2	3
9/26/23 16:31	9/26/23 16:36	0	100	324	1	9/26/23 16:36	R_cP90C0yUsETQu9b	anonymous	EN	1	1	1	2	6	European American	9	39	5	4	0	1	0	0	0		0	0	0	0	1	0	1	unfamiliar with Lowe syndrome	2	1	1	1	1	1	0	0	0	6	1	1	2	1	3
9/26/23 17:00	9/26/23 17:02	0	100	151	1	9/26/23 17:02	R_3hiHHSBmwqNKsva	anonymous	EN	1	1	1	2	1		2	29	5	6	0	0	0	1	0		1	0	1	0	0	0	2		1	3	3	1	1	0	0	1	0	3	3	3	3	3	3
9/26/23 17:04	9/26/23 17:08	0	100	240	1	9/26/23 17:08	R_2uCK2s92dSTzifT	anonymous	EN	1	1	1	1	1		2	19	5	5	0	0	0	1	0		0	1	0	0	1	0	2	This is the first time I ever hear of Lowe Syndrome	1	3	3	1	1	0	0	0	0	6	6	3	3	3	3
9/26/23 17:34	9/26/23 17:39	0	100	328	1	9/26/23 17:39	R_3jck405P6rXN4w6	anonymous	EN	1	1	1	2	1		9	46	5	1							1	1	0	1	0	0	3		6	3	3	0	0	0	0	1	0	2	1	2	1	1	3
9/26/23 17:39	9/26/23 17:45	0	100	348	1	9/26/23 17:45	R_1jNAaJPmKQ5Ui3t	anonymous	EN	1	1	1	2	1		2	21	5	5	0	0	0	0	1	5	0	0	0	1	1	0	2	We do not treat children in our clinic	1	1	1	0	1	1	0	0	1	3	1	1	1	1	3
9/26/23 17:59	9/26/23 18:04	0	100	286	1	9/26/23 18:04	R_qQt6YlAD3UaWJEd	anonymous	EN	1	1	1	2	1		9	40	5	5	1	0	0	0	0		1	0	1	0	0	0	2		6	2	2	0	0	1	1	0	0	2	2	2	2	1	3
9/26/23 18:04	9/26/23 18:07	0	100	191	1	9/26/23 18:07	R_3mfSCzAQEWYO1cl	anonymous	EN	1	1	1	2	1		5	30	2	4	0	0	0	0	1		0	0	0	0	1	0	1	I have never heard of Lowe syndrome	3	1	1	0	1	1	1	0	0	2	2	2	2	2	3
9/26/23 18:53	9/26/23 18:57	0	100	240	1	9/26/23 18:57	R_2SDHVOMnD4MueeX	anonymous	EN	1	1	1	2	1		9	9	4	5	0	0	0	0	1	5	0	0	0	0	0	1	0		6	2	2	1	1	1	1	1	1	1	1	1	1	2	3
9/26/23 19:40	9/26/23 19:43	0	100	183	1	9/26/23 19:43	R_3kjl2BqBZEfQ4lm	anonymous	EN	1	1	1	2	1		8	21	2	4	0	0	0	0	1	4	0	1	1	1	0	0	3		5	1	1	1	1	1	1	1	1	2	1	1	1	1	3
9/26/23 19:58	9/26/23 20:01	0	100	153	1	9/26/23 20:01	R_2R395eyha63oTDs	anonymous	EN	1	1	1	2	1		2	20	5	3	1	0	0	0	0	3	1	0	0	0	0	0	1		1	1	1	1	1	1	0	0	0	1	1	1	1	1	3
9/26/23 20:30	9/26/23 20:34	0	100	250	1	9/26/23 20:34	R_1MRJ5qbTUqtgo7S	anonymous	EN	1	1	1	2	1		2	23	1	5	0	0	0	1	0		0	0	0	0	0	1	0		3	2	2	1	1	0	0	0	0	2	2	2	2	2	3
9/26/23 21:17	9/26/23 21:20	0	100	187	1	9/26/23 21:20	R_SC8A9UzJ1PXDhmh	anonymous	EN	1	1	1	2	1		5	21	5	6	0	0	0	0	1	3	0	1	0	0	0	0	1		6	1	1	1	1	1	0	1	1	1	1	1	1	1	3
9/26/23 22:31	9/26/23 22:35	0	100	236	1	9/26/23 22:35	R_6PsRHDqFLOhye5j	anonymous	EN	1	1	1	2	1		8	21	5	6	0	0	0	0	1	2	0	0	0	0	0	1	0		5	1	1	1	1	1	1	1	0	1	1	1	1	1	2	1
9/26/23 22:35	9/26/23 22:41	0	100	395	1	9/26/23 22:41	R_3GiIpq5OiU4UsYa	anonymous	EN	1	1	1	2	6		2	47		6	0	0	0	0	1		0	0	0	0	0	1	0		1	2	3	1	1	1	0	0	0	2	2	2	2	1	3
9/27/23 3:41	9/27/23 3:44	0	100	189	1	9/27/23 3:44	R_1Nbn08lcAsSCXcP	anonymous	EN	1	1	1	2	1		6	39	1	6	0	0	0	0	1	5	0	1	0	0	0	0	1		2	2	1	1	1	1	0	0	0	6	6	6	2	2	3
9/27/23 4:43	9/27/23 4:47	0	100	278	1	9/27/23 4:47	R_2RUGf2S5X5uncdC	anonymous	EN	1	1	1	2	1		2	21	5	6	0	0	0	0	1	4	0	1	0	1	0	0	2		1	1	1	1	0	1	0	0	0	1	1	1	1	1	3
9/27/23 5:15	9/27/23 5:17	0	100	111	1	9/27/23 5:17	R_3imu2Z1ZyxzuLP5	anonymous	EN	1	1	1	2	1		10	32	4	7	0	0	0	0	1	2	0	0	1	1	0	0	2		1	2	1	0	1	1	1	0	0	2	2	2	2	2	3
9/27/23 5:29	9/27/23 5:34	0	100	284	1	9/27/23 5:34	R_0HzoZeyQxCUIIhj	anonymous	EN	1	1	1	1	1		5	32	5	5	0	0	0	0	1		0	1	0	0	0	0	1		1	2	3	1	1	0	0	0	0	2	1	1	2	2	3
9/27/23 6:56	9/27/23 8:51	0	100	6888	1	9/27/23 8:51	R_3EhVFsL0waQ4OYI	anonymous	EN	1	1	1	2	1		2	45	1	5	0	1	0	0	0		0	0	1	0	1	0	2	office does not currently treat children	1	2	1								2	2	2	2	3
9/27/23 9:05	9/27/23 9:08	0	100	175	1	9/27/23 9:08	R_1k05oLrfox3MJua	anonymous	EN	1	1	1	2	1		2	28	5	4	0	1	0	0	0		1	0	0	0	0	0	1		6	3	2	0	1	1	0	0	0	2	2	2	2	1	3
9/27/23 9:09	9/27/23 9:12	0	100	215	1	9/27/23 9:12	R_1roI2iY7ubJqKzD	anonymous	EN	1	1	1	2	1		5	21	3	5	0	0	0	0	1		0	0	0	0	1	0	1	I am not aware of any of my patients having Lowe syndrome	5	2	1	1	1	1	1	0	1	2	2	1	2	2	3
9/27/23 9:41	9/27/23 9:43	0	100	144	1	9/27/23 9:43	R_1eXhgIDmQG80c6l	anonymous	EN	1	1	1	2	1		2	21	5	1							1	0	0	0	0	0	1		6	3	3	0	0	1	0	0	0	6	2	3	2	2	3
9/27/23 11:18	9/27/23 11:25	0	100	387	1	9/27/23 11:25	R_OvPrr5rOz7o805H	anonymous	EN	1	1	1	2	1		2	32	5	1						5	1	1	0	0	0	0	2		6	3	1	1	1	1	1	1	1	1	1	1	3	3	3
9/27/23 15:02	9/27/23 15:06	0	100	223	1	9/27/23 15:06	R_3QLPScYA2IBeubo	anonymous	EN	1	1	1	2	6	Filipino	8	5	5	1							0	0	0	0	0	1	0		2	1	1	1	1	1	1	1	1	2	2	2	2	2	3
9/28/23 8:09	9/28/23 8:12	0	100	175	1	9/28/23 8:12	R_3oTjjpU0YDXmjvb	anonymous	EN	1	1	1	2	1		2	21	1	6	0	0	0	1	0		0	1	0	1	0	0	2		1	2	2	1	1	1	1	0	0	2	2	2	2	2	3
9/30/23 5:21	9/30/23 5:25	0	100	240	1	9/30/23 5:25	R_22kLLqEu2GkUSha	anonymous	EN	1	1	1	2	1		9	32	5	3	1	0	0	0	0		1	0	1	1	0	0	3		6	2	2	1	1	0	0	1	0	1	1	1	3		3
10/1/23 13:56	10/1/23 13:58	0	100	141	1	10/1/23 13:58	R_1OIS6knJZ5TIxrD	anonymous	EN	1	1	1	2	1		2	9	1	6	0	0	0	1	0	4	0	1	1	0	0	0	2		1	1	1	1	1	1	1	1	1	6	1	3	1	1	2	1
10/1/23 18:40	10/1/23 18:47	0	100	410	1	10/1/23 18:47	R_2AMhtKVcMIxIK09	anonymous	EN	1	1	1	2	1		6	21	5	1							0	0	0	0	0	1	0		6	2	2	1	0	0	0	0	1	2	2	6	2	3	3
9/26/23 16:27	9/26/23 16:30	0	55	197	0	10/3/23 16:30	R_3kaYtFo7aGaJwpF	anonymous	EN	1	1	1	2	1		8	21	5	1						3	0	0	0	0	1	0	1	Retired	5	2	3	0	0	1	0	0	0
9/26/23 16:38	9/26/23 16:39	0	31	95	0	10/3/23 16:39	R_UfhLiLQJhtOp3Nv	anonymous	EN	1	1	1	2	1		2	19	2	6
9/26/23 16:39	9/26/23 16:40	0	31	79	0	10/3/23 16:40	R_1KfGCnftJcBmkNt	anonymous	EN	1	1	1	2	4		2	46	3	5
9/26/23 16:43	9/26/23 16:44	0	31	43	0	10/3/23 16:44	R_PtZnCbTixmqvMrf	anonymous	EN	1	1	1	2	6	Hebrew				1
9/26/23 17:14	9/26/23 17:16	0	31	99	0	10/3/23 17:16	R_2QVQ2qKH4VyJjjc	anonymous	EN	1	1	1	2	1		2	32	5	3
9/26/23 17:30	9/26/23 17:32	0	31	123	0	10/3/23 17:32	R_2YJ1hSdbd9rUoD3	anonymous	EN	1	1	1	2	1		2	21	5	1
9/26/23 18:45	9/26/23 18:45	0	17	23	0	10/3/23 18:46	R_3Pv6aCzqpt9eajk	anonymous	EN	1	1	1	2	1
9/26/23 20:15	9/26/23 20:17	0	45	85	0	10/3/23 20:17	R_7VBmjbbYiiJSg7L	anonymous	EN	1	1	1	2	4		2	21	2	6	0	0	0	1	0		0	0	0	0	0	1	0		6
9/26/23 20:07	9/26/23 20:17	0	45	646	0	10/3/23 20:18	R_qUu1lfMFOXxAvD3	anonymous	EN	1	1	1	2	4		2	6	5	1							1	0	0	0	0	0	1		6
9/26/23 20:35	9/26/23 20:36	0	31	81	0	10/3/23 20:36	R_s6xPEJLjEm5sKDD	anonymous	EN	1	1	1	2	1		2	51	5	1
9/27/23 8:14	9/27/23 8:17	0	45	228	0	10/4/23 8:17	R_3gUAeOxYBDXs5uD	anonymous	EN	1	1	1	2	1		5	32	5	1							0	0	0	0	0	1	0		6
9/27/23 9:01	9/27/23 9:02	0	17	64	0	10/4/23 9:03	R_25GjhAGUSXXvQ8E	anonymous	EN	1	1	1	2	1
9/27/23 17:12	9/27/23 17:13	0	55	86	0	10/4/23 17:13	R_RUJsMC3PKnHmzZf	anonymous	EN	1	1	1	2	1		4	19	4	5	0	1	0	0	0		0	0	0	0	0	1	0		6	1	1	0	0	1	0	0	0
9/28/23 6:54	9/28/23 6:55	0	31	50	0	10/5/23 6:55	R_1jZd6xs7QAs2hF7	anonymous	EN	1	1	1	2	1		2	21	5	4
10/26/23 7:04	10/26/23 7:12	0	100	528	1	10/26/23 7:12	R_4TKPX0I0AwMXip3	anonymous	EN	1	1	1	2	1		2	21	5	5	0	0	0	0	1		0	0	0	0	0	1	0		1	1	1	1	1	1	0	0	0	3	2	2	2	1	3
10/26/23 7:11	10/26/23 7:14	0	100	190	1	10/26/23 7:14	R_3n0lqHHV47Qi1dN	anonymous	EN	1	1	1	2	1		8	38	2	5	0	0	0	0	1		0	0	0	0	1	0	1	As a pediatric dentist, we treat all and refer to a hospital setting when outpatient treatment is not appropriate.	5	3	2	1	1	1	1	1	1	1	2	2	2	2	3
10/26/23 7:14	10/26/23 7:17	0	100	183	1	10/26/23 7:17	R_2QJznwmEbKpkM8A	anonymous	EN	1	1	1	2	1		2	46	5	5	0	0	0	0	1		0	0	0	0	0	1	0		1	3	3	0	0	1	0	0	0	6	6	3	3	3	3
10/26/23 7:16	10/26/23 7:18	0	100	126	1	10/26/23 7:18	R_3QFxkOutkbZprjq	anonymous	EN	1	1	1	2	1		8	29	2	5	0	0	0	0	1	2	0	0	0	0	0	1	0		5	1	1	1	1	1	0	0	0	3	3	2	2	1	3
10/26/23 7:17	10/26/23 7:23	0	100	357	1	10/26/23 7:23	R_2auYexpSP5iEYHD	anonymous	EN	1	1	1	2	1		2	29	5	5	0	1	0	0	0	3	1	1	0	0	0	0	2		1	1	2	0	1	0	0	0	0	2	2	3	3	1	3
10/26/23 7:35	10/26/23 7:38	0	100	156	1	10/26/23 7:38	R_eQLeyPsUmNzyuiJ	anonymous	EN	1	1	1	2	1		2	21	5	6	0	0	0	1	0	3	0	0	0	0	0	1	0		2	1	1	1	1	1	1	1	1	1	1	1	1	1	3
10/26/23 7:50	10/26/23 7:54	0	100	240	1	10/26/23 7:54	R_3HviPSfeFzaSOtl	anonymous	EN	1	1	1	2	1		2	25	2	5	0	0	0	0	1	3	0	1	0	0	0	0	1		1	2	2	1	0	0	1	0	0	1	1	1	1	1	3
10/26/23 8:08	10/26/23 8:11	0	100	194	1	10/26/23 8:11	R_2CHB0PaX4tp9Yvp	anonymous	EN	1	1	1	2	1		9	9	5	1						5	0	0	0	0	1	0	1	Retired	6	2	2	1	1	1	0	1	0	2	3	2	2	2	3
10/26/23 8:11	10/26/23 8:14	0	100	185	1	10/26/23 8:14	R_3lAj4XqRER0Xhsa	anonymous	EN	1	1	1	2	1		8	21	5	2	0	0	0	0	1	1	0	0	0	0	0	1	0		5	2	2	0	1	1	0	0	0	2	2	2	2	2	3
10/26/23 8:15	10/26/23 8:19	0	100	202	1	10/26/23 8:19	R_2WBbyTnwp6xAEJN	anonymous	EN	1	1	1	2	1		2	21	5	5	0	1	0	0	0		1	0	1	0	0	0	2		1	1	1	1	0	1	0	0	0	1	1	1	1	1	3
10/26/23 8:27	10/26/23 8:37	0	100	577	1	10/26/23 8:37	R_3rPbY75YnkfevFm	anonymous	EN	1	1	1	2	1		2	29	5	5	0	0	0	0	1		1	0	0	1	0	0	2		1	2	2	1	1	0	0	0	0	1	1	3	2	1	3
10/26/23 9:10	10/26/23 9:14	0	100	203	1	10/26/23 9:14	R_p3t9tvMedMVFrPP	anonymous	EN	1	1	1	1	3		4	13	3	6	0	0	1	0	0		0	1	1	0	0	0	2		1	2	1	0	1	0	0	1	0	2	2	2	2	2	3
10/26/23 9:36	10/26/23 9:40	0	100	216	1	10/26/23 9:40	R_1llARR8L9QE1gd9	anonymous	EN	1	1	1	2	4		2	5	5	6	0	1	0	0	0	4									5	1	1	1	1	1	0	0	0	6	2	2	2	2	3
10/26/23 10:35	10/26/23 10:38	0	100	126	1	10/26/23 10:38	R_3PB1JA0rgZ4mqbV	anonymous	EN	1	1	1	2	1		2	26	5	1							1	0	0	0	0	0	1		6	1	1	1	0	1	0	1	0	1	1	1	1	1	3
10/26/23 10:59	10/26/23 11:02	0	100	177	1	10/26/23 11:02	R_XH6CwptaTJxfqP7	anonymous	EN	1	1	1	2	1		2	32	5	2	1	0	0	0	0		1	1	1	1	0	0	4		6	3	3	1	1	1	1	1	1	3	2	3	2	2	3
10/26/23 12:13	10/26/23 12:25	0	100	716	1	10/26/23 12:25	R_cAf1vqMEXD0z5rr	anonymous	EN	1	1	1	2	1		2	47	5	1							0	0	0	0	0	1	0		6	1	1	1	1	1	0	0	1	6	1	1	1	1	3
10/26/23 19:53	10/26/23 19:58	0	100	303	1	10/26/23 19:58	R_28Ye89bPGoZ1tLS	anonymous	EN	1	1	1	2	1		2	21	5	5	0	0	0	1	0		1	1	0	0	0	0	2		6	2	2	1	1	1	1	0	1	1	1	1	2	1	3
10/26/23 22:56	10/26/23 23:02	0	100	317	1	10/26/23 23:02	R_xEmuyHB1uWhqLjH	anonymous	EN	1	1	1	2	1		2	51	5	6	0	0	0	0	1	4	1	0	0	0	0	0	1		4	1	1	0	1	1	0	0	1	2	1	1	1	1	3
10/27/23 4:50	10/27/23 4:53	0	100	175	1	10/27/23 4:53	R_3j7f7m9g77DVpEE	anonymous	EN	1	1	1	2	1		2	21	5	6	0	0	0	0	1		1	0	0	0	0	0	1		1	1	1	1	0	0	1	1	1	1	1	1	2	3	3
10/27/23 6:13	10/27/23 6:16	0	100	182	1	10/27/23 6:16	R_10Jb1xMBAxwhRg6	anonymous	EN	1	1	1	2	6	Multi racial	2	14	4	5	0	0	0	0	1		0	0	0	0	1	0	1	Unsure if any patients have been diagnosed with LS	2	1	1	1	0	1	0	0	0	1	1	1	1	1	3
10/27/23 11:25	10/27/23 11:28	0	100	161	1	10/27/23 11:28	R_32XGLuAu1e2bqc2	anonymous	EN	1	1	1	2	1		6	32	5	6	0	0	0	1	0	3	0	1	1	0	0	0	2		2	2	2	0	1	0	0	1	0	3	3	3	2	2	3
10/27/23 11:38	10/27/23 11:40	0	100	148	1	10/27/23 11:40	R_3I5XPKtX4RRhoUz	anonymous	EN	1	1	1	2	1		2	43	5	5	0	0	0	0	1		0	0	0	0	1	0	1	Never even heard of this...	1	2	2	1	0	0	0	0	0	6	6	6	3	5	3
10/27/23 19:55	10/27/23 19:59	0	100	240	1	10/27/23 19:59	R_eLGTiLKl7sIAqfn	anonymous	EN	1	1	1	2	1		10	3	5	4	0	1	0	0	0		1	1	0	0	0	0	2		6	3	2	0	1	0	0	0	0	2	2	2	1	2	3
10/30/23 10:31	10/30/23 10:35	0	100	210	1	10/30/23 10:35	R_2qqJUHbK8dVOH6X	anonymous	EN	1	1	1	2	2		2	21	2	6	0	0	1	0	0	4	0	1	0	0	0	0	1		1	3	2							2	2	2	3	3	3
10/31/23 21:57	10/31/23 22:40	0	100	2559	1	10/31/23 22:40	R_sHUPR1s03zHtyV3	anonymous	EN	1	1	1	2	4		2	47	3	6	0	0	0	0	1		0	0	0	1	0	0	1		4	2	2	0	1	0	0	0	0	2	2	2	2	2	3
10/26/23 7:08	10/26/23 7:10	0	31	77	0	11/2/23 7:10	R_3s5fv9EEFGGe5YF	anonymous	EN	1	1	1	2	6	European Caucasian	9	40	5	6
10/26/23 7:08	10/26/23 7:29	0	76	1252	0	11/2/23 7:29	R_3D5yptliuuvUxbO	anonymous	EN	1	1	1	2	1		8	21	5	2	1	0	0	0	0	1	0	0	0	0	1	0	1	Not familiar with Lowe syndrome															2
10/26/23 8:46	10/26/23 8:46	0	17	21	0	11/2/23 8:46	R_2Y2Raks6YBaHa0c	anonymous	EN	1	1	1	2	4
11/8/23 13:03	11/8/23 13:06	0	100	217	1	11/8/23 13:06	R_1dySbMbyVXVG6Nh	anonymous	EN	1	1	1	1	1		2	32	5	6	0	1	0	0	0	3	1	1	0	1	0	0	3		6	1	1	0	0	1	0	0	0	4	1	1	1	1	3
[truncated: 23 more columns]
